# Supplementary material for: From Biomass to Efficient Lipid Recovery: Choline-Based Ionic Liquids and Microwave Extraction of Chlorella vulgaris
Source: Molecules. 2025 Dec 1;30(23):4611. doi: 10.3390/molecules30234611 (PMC12693379; doi:10.3390/molecules30234611)
Supplement: Supplementary file 1 [file molecules-30-04611-s001.zip]

Archive with 1 entries (1 files):
- molecules-3948016-supplementary.pdf
